# Supplementary material for: Quantitative Trait Locus Mapping for Plant Height and Branch Number in CCRI70 Recombinant Inbred Line Population of Upland Cotton (Gossypium hirsutum)
Source: Plants (Basel). 2024 May 30;13(11):1509. doi: 10.3390/plants13111509 (PMC11174691; doi:10.3390/plants13111509)
Supplement: Supplementary file 1 [file plants-13-01509-s001.zip]

Archive with 13 entries (13 files):
- figure.S1 The distribution of SNP markers in the genetic map..tif
- figure.S2 The Expression Pattern of GH_D03G0586 in Cotton Omics Database.jpeg
- figure.S3 The Expression Pattern of GH_A01G1023 in Cotton Omics Database.jpeg
- figure.S4 The Expression Pattern of GH_A01G1055 in Cotton Omics Database.jpeg
- figure.S5 The Expression Pattern of GH_D03G1142 in Cotton Omics Database.jpeg
- figure.S6 The Expression Pattern of GH_A13G0765 in Cotton Omics Database.jpeg
- figure.S7 The Expression Pattern of GH_D07G0421 in Cotton Omics Database.jpeg
- Table S1.Correlation analysis between PH in 9 environments and BN in 8 environments.xlsx
- Table S2. Detailed information on the linkage map for the CCRI70 population.xlsx
- Table S3.The function of  the potential candidate genes in Arabidopsis.xlsx
- Table S4.The gene list of each GO terms for PH and BN.xlsx
- Table S5.KEGG pathway analysis of potential candidate genes.xlsx
- Table S6. Expression patterns of the potential candidate genes.xlsx
