# Supplementary material for: Quantitative Trait Locus Mapping for Plant Height and Branch Number in CCRI70 Recombinant Inbred Line Population of Upland Cotton (Gossypium hirsutum)
Source: Plants (Basel). 2024 May 30;13(11):1509. doi: 10.3390/plants13111509 (PMC11174691; doi:10.3390/plants13111509)
Supplement: Supplementary file 1 [file plants-13-01509-s001.zip › Table S1.Correlation analysis between PH in 9 environments and BN in 8 environments.xlsx]

## Sheet: 1
Table S1.correlation analysis between PH in 9 environments
	15ALE	15AY	15LQ	16ALE	16AY	16CD	16KEL	16LQ	16SHZ
15ALE	1
15AY	0.260**	1
15LQ	0.100018	0.302**	1
16ALE	0.260**	0.0932363	0.206**	1
16AY	0.250**	0.468**	0.277**	0.189**	1
16CD	0.222**	0.221**	0.234**	0.167**	0.208**	1
16KEL	0.333**	0.190**	0.305**	0.162*	0.220**	0.141*	1
16LQ	0.331**	0.574**	0.320**	0.166**	0.515**	0.270**	0.239**	1
16SHZ	0.307**	0.359**	0.263**	0.262**	0.339**	0.267**	0.268**	0.341**	1
**. Correlation is significant at the 0.01 level (2-tailed).
*. Correlation is significant at the 0.05 level (2-tailed).

## Sheet: 2
TableS1.Correlation analysis between BN in 8 environments
	15ALE	15AY	16ALE	16AY	16CD	16KEL	16LQ	16SHZ
15ALE	1
15AY	0.272**	1
16ALE	0.290**	0.11605	1
16AY	0.186**	0.403**	0.211**	1
16CD	0.114641	0.164**	0.0597411	0.142*	1
16KEL	0.232**	0.197**	0.228**	0.287**	0.210**	1
16LQ	0.296**	0.481**	0.154*	0.477**	0.121467	0.290**	1
16SHZ	0.268**	0.275**	0.118615	0.353**	0.0997788	0.362**	0.302**	1
**. Correlation is significant at the 0.01 level (2-tailed).
*. Correlation is significant at the 0.05 level (2-tailed).
