# Supplementary material for: Quantitative Trait Locus Mapping for Plant Height and Branch Number in CCRI70 Recombinant Inbred Line Population of Upland Cotton (Gossypium hirsutum)
Source: Plants (Basel). 2024 May 30;13(11):1509. doi: 10.3390/plants13111509 (PMC11174691; doi:10.3390/plants13111509)
Supplement: Supplementary file 1 [file plants-13-01509-s001.zip › Table S2. Detailed information on the linkage map for the CCRI70 population.xlsx]

## Sheet: Sheet2
Table 2.Detailed information on the linkage map for the CCRI70 population
Chr	Total Number of SNP Markers	Genetic Distance(cM)	Avarage Distance(cM)	Number of Gap (>10cM)	Spearman
chr01	289	183.192	0.633882	1	0.998091
chr02	87	216.099	2.48389	3	-0.987999
chr03	417	180.461	0.432761	1	0.993837
chr04	152	213.271	1.4031	1	-0.998636
chr05	212	214.409	1.01136	3	-0.994346
chr06	41	201.367	4.91138	4	-0.986933
chr07	302	189.987	0.629095	4	-0.986962
chr08	386	201.729	0.522614	2	-0.548886
chr09	892	206.382	0.23137	1	-0.994839
chr10	130	188.737	1.45183	1	-0.973935
chr11	260	209.916	0.80737	1	-0.997249
chr12	107	214.507	2.00474	3	-0.997347
chr13	962	214.567	0.223043	0	-0.970121
chr14	646	184.065	0.28493	1	0.996997
chr15	385	171.866	0.446404	0	-0.990899
chr16	445	166.529	0.374222	1	-0.998831
chr17	235	156.954	0.667888	0	-0.98077
chr18	216	174.653	0.80858	0	-0.998277
chr19	180	178.012	0.988955	1	-0.997638
chr20	235	181.951	0.774258	2	-0.998655
chr21	135	183.414	1.35862	1	-0.99466
chr22	67	164.5	2.45522	2	-0.938306
chr23	368	150.917	0.410101	0	-0.99751
chr24	887	183.288	0.206639	0	-0.964971
chr25	133	176.421	1.32648	1	-0.998515
chr26	129	169.507	1.31401	2	-0.994591
total	8298	4876.7	1.085	36
