# Supplementary material for: Quantitative Trait Locus Mapping for Plant Height and Branch Number in CCRI70 Recombinant Inbred Line Population of Upland Cotton (Gossypium hirsutum)
Source: Plants (Basel). 2024 May 30;13(11):1509. doi: 10.3390/plants13111509 (PMC11174691; doi:10.3390/plants13111509)
Supplement: Supplementary file 1 [file plants-13-01509-s001.zip › Table S3.The function of the potential candidate genes in Arabidopsis.xlsx]

## Sheet: Sheet2
Table S2.The function of candidate genes in Arabidopsis
Gene	Arabidopsis gene	function
GH_D13G0523	AT5G09520.1	hydroxyproline-rich glycoprotein family protein
GH_D13G0534	AT5G09520.1	hydroxyproline-rich glycoprotein family protein
GH_D03G0587	AT3G13870.1	Root hair defective 3 GTP-binding protein (RHD3)
GH_D13G0499	AT4G33650.1	dynamin-related protein 3A
GH_D05G2968	AT1G42990.1	basic region/leucine zipper motif 60
GH_D09G1551	AT5G03555.1	permease, cytosine/purines, uracil, thiamine, allantoin family protein
GH_D03G0622	AT1G52140.1	unknown protein; BEST Arabidopsis thaliana protein match is: unknown protein (TAIR:AT3G16330.1); Has 114 Blast hits to 114 proteins in 15 species: Archae - 0; Bacteria - 0; Metazoa - 0; Fungi - 0; Plants - 114; Viruses - 0; Other Eukaryotes - 0 (source: NCBI BLink).
GH_D06G0416	AT1G77810.2	Galactosyltransferase family protein
GH_D09G1583	AT5G03380.1	Heavy metal transport/detoxification superfamily protein
GH_A07G1540	AT2G45910.1	U-box domain-containing protein kinase family protein
GH_D01G1159	AT1G75500.2	Walls Are Thin 1
GH_D06G0399	AT1G22050.1	membrane-anchored ubiquitin-fold protein 6 precursor
GH_A07G1524	AT4G01310.1	Ribosomal L5P family protein
GH_D03G0609	AT1G51940.1	protein kinase family protein / peptidoglycan-binding LysM domain-containing protein
GH_D03G0631	AT3G16290.1	AAA-type ATPase family protein
GH_A07G1514	AT4G01150.1	unknown protein; FUNCTIONS IN: molecular_function unknown; INVOLVED IN: biological_process unknown; LOCATED IN: thylakoid, chloroplast thylakoid membrane, chloroplast, plastoglobule, chloroplast envelope; EXPRESSED IN: 23 plant structures; EXPRESSED DURING: 14 growth stages; BEST Arabidopsis thaliana protein match is: unknown protein (TAIR:AT4G38100.1); Has 323 Blast hits to 323 proteins in 59 sp…
GH_A07G1518	AT1G01470.1	Late embryogenesis abundant protein
GH_A01G1037	AT1G63610.2	unknown protein; FUNCTIONS IN: molecular_function unknown; INVOLVED IN: biological_process unknown; LOCATED IN: chloroplast; EXPRESSED IN: 22 plant structures; EXPRESSED DURING: 13 growth stages; BEST Arabidopsis thaliana protein match is: unknown protein (TAIR:AT2G14910.1); Has 35333 Blast hits to 34131 proteins in 2444 species: Archae - 798; Bacteria - 22429; Metazoa - 974; Fungi - 991; Plants …
GH_A01G1058	AT1G76140.1	Prolyl oligopeptidase family protein
GH_D01G1207	AT1G45150.1	unknown protein; Has 219 Blast hits to 202 proteins in 78 species: Archae - 0; Bacteria - 166; Metazoa - 0; Fungi - 0; Plants - 36; Viruses - 0; Other Eukaryotes - 17 (source: NCBI BLink).
GH_A07G1520	AT2G46170.1	Reticulon family protein
GH_A01G1087	AT1G75780.1	tubulin beta-1 chain
GH_A01G1085	AT2G17880.1	Chaperone DnaJ-domain superfamily protein
GH_D03G1138	AT5G08180.2	Ribosomal protein L7Ae/L30e/S12e/Gadd45 family protein
GH_D03G0595	AT1G55190.1	PRA1 (Prenylated rab acceptor) family protein
GH_D01G1186	AT1G19530.1	unknown protein; FUNCTIONS IN: molecular_function unknown; INVOLVED IN: N-terminal protein myristoylation, anaerobic respiration; LOCATED IN: cellular_component unknown; EXPRESSED IN: leaf apex, inflorescence meristem, hypocotyl, root, flower; EXPRESSED DURING: petal differentiation and expansion stage; Has 47 Blast hits to 47 proteins in 13 species: Archae - 0; Bacteria - 0; Metazoa - 0; Fungi -…
GH_D01G1183	AT1G47250.1	20S proteasome alpha subunit F2
GH_A01G1045	AT5G42270.1	FtsH extracellular protease family
GH_D03G1143	AT5G23040.1	Protein of unknown function (DUF3353)
GH_A01G1093	AT2G28305.1	Putative lysine decarboxylase family protein
GH_D03G1142	AT1G74030.1	enolase 1
GH_A01G1055	AT5G42250.1	Zinc-binding alcohol dehydrogenase family protein
GH_D01G1184	AT1G19580.1	gamma carbonic anhydrase 1
GH_D06G0392	AT1G22140.1	unknown protein; Has 40 Blast hits to 40 proteins in 14 species: Archae - 0; Bacteria - 0; Metazoa - 9; Fungi - 0; Plants - 28; Viruses - 0; Other Eukaryotes - 3 (source: NCBI BLink).
GH_A07G1522	AT2G46210.1	Fatty acid/sphingolipid desaturase
GH_D03G0582	AT1G64970.1	gamma-tocopherol methyltransferase
GH_A01G1027	AT1G20580.1	Small nuclear ribonucleoprotein family protein
GH_A01G1050	AT1G76200.1	unknown protein; Has 96 Blast hits to 96 proteins in 48 species: Archae - 0; Bacteria - 0; Metazoa - 0; Fungi - 47; Plants - 38; Viruses - 0; Other Eukaryotes - 11 (source: NCBI BLink).
GH_D03G0586	AT1G64940.1	cytochrome P450, family 87, subfamily A, polypeptide 6
GH_A01G1068	AT5G60390.3	GTP binding Elongation factor Tu family protein
GH_D09G1565	AT2G39210.1	Major facilitator superfamily protein
GH_D13G0501	AT4G33640.1	unknown protein; Has 30201 Blast hits to 17322 proteins in 780 species: Archae - 12; Bacteria - 1396; Metazoa - 17338; Fungi - 3422; Plants - 5037; Viruses - 0; Other Eukaryotes - 2996 (source: NCBI BLink).
GH_D06G0415	AT1G36730.1	Translation initiation factor IF2/IF5
GH_D01G1185	AT1G75280.1	NmrA-like negative transcriptional regulator family protein
GH_D09G1572	AT5G03455.1	Rhodanese/Cell cycle control phosphatase superfamily protein
GH_D01G1249	AT1G27730.1	salt tolerance zinc finger
GH_D06G0388	AT1G78020.1	Protein of unknown function (DUF581)
GH_A01G1023	AT4G35090.1	catalase 2
GH_D13G0498	AT5G09570.1	Cox19-like CHCH family protein
GH_A07G1556	AT3G09510.1	Ribonuclease H-like superfamily protein
GH_A01G1052	AT1G20450.1	Dehydrin family protein
GH_D01G1163	AT3G51030.1	thioredoxin H-type 1
GH_D03G0641	AT3G16240.1	delta tonoplast integral protein
GH_A01G0248	AT4G14500.1	Polyketide cyclase/dehydrase and lipid transport superfamily protein
GH_A01G0254	AT4G14440.1	3-hydroxyacyl-CoA dehydratase 1
GH_A01G0258	AT4G27090.1	Ribosomal protein L14
GH_A06G1526	AT2G42760.1	unknown protein; CONTAINS InterPro DOMAIN/s: Protein of unknown function DUF1685 (InterPro:IPR012881); Has 170 Blast hits to 164 proteins in 34 species: Archae - 0; Bacteria - 1; Metazoa - 26; Fungi - 10; Plants - 107; Viruses - 0; Other Eukaryotes - 26 (source: NCBI BLink).
GH_A06G1538	AT1G29340.1	plant U-box 17
GH_A06G1565	AT5G47220.1	ethylene responsive element binding factor 2
GH_A06G1576	AT1G29810.1	Transcriptional coactivator/pterin dehydratase
GH_A06G0650	AT5G19930.2	Protein of unknown function DUF92, transmembrane
GH_A06G0665	AT3G24503.1	aldehyde dehydrogenase 2C4
GH_A06G0666	AT4G13270.1	Late embryogenesis abundant (LEA) hydroxyproline-rich glycoprotein family
GH_A06G0672	AT3G24520.1	heat shock transcription factor C1
GH_A10G1372	AT2G32830.1	phosphate transporter 1;5
GH_A10G1383	AT4G13940.1	S-adenosyl-L-homocysteine hydrolase
GH_A10G1384	AT4G13930.1	serine hydroxymethyltransferase 4
GH_A10G1386	AT3G23820.1	UDP-D-glucuronate 4-epimerase 6
GH_A10G1387	AT2G44160.1	methylenetetrahydrofolate reductase 2
GH_A11G0931	AT4G00400.1	glycerol-3-phosphate acyltransferase 8
GH_A11G0936	AT2G45980.1	unknown protein; FUNCTIONS IN: molecular_function unknown; INVOLVED IN: biological_process unknown; LOCATED IN: cellular_component unknown; EXPRESSED IN: 25 plant structures; EXPRESSED DURING: 15 growth stages; BEST Arabidopsis thaliana protein match is: unknown protein (TAIR:AT4G00355.2); Has 93 Blast hits to 90 proteins in 15 species: Archae - 0; Bacteria - 0; Metazoa - 0; Fungi - 0; Plants - 9…
GH_A11G0937	AT3G61440.1	cysteine synthase C1
GH_A11G0946	AT3G61460.1	brassinosteroid-responsive RING-H2
GH_A11G0948	AT4G00300.2	fringe-related protein
GH_A11G0950	AT3G61490.3	Pectin lyase-like superfamily protein
GH_A11G0951	AT2G46080.1	CONTAINS InterPro DOMAIN/s: Protein BYPASS related (InterPro:IPR008511); BEST Arabidopsis thaliana protein match is: Protein of unknown function (DUF793) (TAIR:AT1G01550.2); Has 153 Blast hits to 139 proteins in 20 species: Archae - 0; Bacteria - 2; Metazoa - 1; Fungi - 0; Plants - 150; Viruses - 0; Other Eukaryotes - 0 (source: NCBI BLink).
GH_A11G0953	AT4G01320.1	Peptidase family M48 family protein
GH_A11G0963	AT1G01470.1	Late embryogenesis abundant protein
GH_A13G0711	AT5G64220.2	Calmodulin-binding transcription activator protein with CG-1 and Ankyrin domains
GH_A13G0722	AT5G10360.1	Ribosomal protein S6e
GH_A13G0724	AT4G33510.1	3-deoxy-d-arabino-heptulosonate 7-phosphate synthase
GH_A13G0725	AT5G64260.1	EXORDIUM like 2
GH_A13G0728	AT1G78300.1	general regulatory factor 2
GH_A13G0733	AT2G36690.1	2-oxoglutarate (2OG) and Fe(II)-dependent oxygenase superfamily protein
GH_A13G0760	AT1G68760.1	nudix hydrolase 1
GH_A13G0764	AT1G27000.1	Protein of unknown function (DUF1664)
GH_A13G0765	AT5G15130.1	WRKY DNA-binding protein 72
GH_A13G0541	AT1G25530.1	Transmembrane amino acid transporter family protein
GH_A13G0542	AT1G68660.1	Ribosomal protein L12/ ATP-dependent Clp protease adaptor protein ClpS family protein
GH_A13G0545	AT1G68660.1	Ribosomal protein L12/ ATP-dependent Clp protease adaptor protein ClpS family protein
GH_A13G0546	AT1G25500.2	Plasma-membrane choline transporter family protein
GH_A13G0557	AT1G68570.1	Major facilitator superfamily protein
GH_A13G0560	AT3G02540.3	Rad23 UV excision repair protein family
GH_A13G0562	AT3G02540.3	Rad23 UV excision repair protein family
GH_D07G0415	AT2G26690.1	Major facilitator superfamily protein
GH_D07G0419	AT1G15360.1	Integrase-type DNA-binding superfamily protein
GH_D07G0421	AT2G25490.1	EIN3-binding F box protein 1
GH_D07G0426	AT3G15810.1	Protein of unknown function (DUF567)
GH_D07G0437	AT2G43290.1	Calcium-binding EF-hand family protein
GH_D07G0440	AT4G30690.1	Translation initiation factor 3 protein
GH_D07G0452	AT3G47370.3	Ribosomal protein S10p/S20e family protein
GH_D07G0468	AT3G48140.1	B12D protein
GH_D07G0478	AT3G47420.1	phosphate starvation-induced gene 3
GH_D05G3474	AT1G05720.1	selenoprotein family protein
GH_D05G3475	AT2G43710.1	Plant stearoyl-acyl-carrier-protein desaturase family protein
GH_D08G1426	AT1G02930.2	glutathione S-transferase 6
GH_D08G1431	AT5G61770.3	PETER PAN-like protein
GH_D08G1434	AT4G02280.1	sucrose synthase 3
GH_D08G1435	AT3G16770.1	ethylene-responsive element binding protein
GH_D08G1440	AT2G47470.1	thioredoxin family protein
GH_D08G1448	AT4G02080.1	secretion-associated RAS super family 2
GH_D08G1451	AT2G16760.1	Calcium-dependent phosphotriesterase superfamily protein
GH_D08G1454	AT3G62360.1	Carbohydrate-binding-like fold
