# Supplementary material for: Quantitative Trait Locus Mapping for Plant Height and Branch Number in CCRI70 Recombinant Inbred Line Population of Upland Cotton (Gossypium hirsutum)
Source: Plants (Basel). 2024 May 30;13(11):1509. doi: 10.3390/plants13111509 (PMC11174691; doi:10.3390/plants13111509)
Supplement: Supplementary file 1 [file plants-13-01509-s001.zip › Table S4.The gene list of each GO terms for PH and BN.xlsx]

## Sheet: Table3-1
Table S3-1.GO analyses for candidate genes
GOId	Term	Category	Gene Number	Gene
GO:0008150	biological_process	Biological_Process	130	GH_D01G1238|GH_D06G0411|GH_D01G1225|GH_A01G1080|GH_A01G1061|GH_D13G0498|GH_D03G0574|GH_D01G1204|GH_D03G0642|GH_D06G0392|GH_D01G1207|GH_D01G1231|GH_D06G0397|GH_D05G3466|GH_D03G0561|GH_D03G1139|GH_D13G0517|GH_D03G0567|GH_D01G1213|GH_D01G1153|GH_D09G1548|GH_A01G1071|GH_A07G1495|GH_D06G0400|GH_D01G1155|GH_D03G0611|GH_D01G1203|GH_D03G1143|GH_A01G1091|GH_A01G1046|GH_A01G1039|GH_A07G1499|GH_A01G1050|GH_…
GO:0006355	regulation of transcription, DNA-templated	Biological_Process	43	GH_D03G1136|GH_A01G1022|GH_D01G1153|GH_D01G1156|GH_A07G1512|GH_D03G0632|GH_A07G1568|GH_D03G0628|GH_D03G0574|GH_D01G1190|GH_D03G0642|GH_D03G0623|GH_A07G1502|GH_D01G1236|GH_D06G0412|GH_D05G2969|GH_A01G1091|GH_D06G0408|GH_D09G1577|GH_A07G1561|GH_D09G1582|GH_D03G1146|GH_D03G0643|GH_D03G0610|GH_A01G1073|GH_D03G0570|GH_D03G0640|GH_A07G1503|GH_D13G0502|GH_D06G0414|GH_D03G0601|GH_D01G1221|GH_D03G0627|GH_…
GO:0006351	transcription, DNA-templated	Biological_Process	39	GH_D05G2968|GH_A07G1536|GH_D06G0419|GH_D03G0577|GH_D13G0506|GH_D01G1180|GH_A07G1535|GH_D03G1147|GH_A07G1503|GH_D06G0414|GH_D13G0502|GH_D03G1135|GH_D03G0570|GH_D03G0640|GH_D06G0409|GH_D03G0601|GH_D01G1221|GH_D01G1236|GH_D06G0412|GH_A07G1502|GH_D09G1582|GH_D03G1146|GH_D03G0643|GH_A01G1073|GH_D03G0610|GH_D05G2969|GH_D06G0408|GH_A07G1561|GH_D09G1577|GH_D01G1156|GH_A07G1512|GH_D03G0632|GH_D03G1136|GH_…
GO:0055114	oxidation-reduction process	Biological_Process	30	GH_D01G1198|GH_A07G1557|GH_A07G1558|GH_A01G1067|GH_D01G1199|GH_A07G1522|GH_D03G0613|GH_D01G1163|GH_A07G1551|GH_A01G1089|GH_A07G0687|GH_D03G0644|GH_A07G1504|GH_A01G1023|GH_A07G1554|GH_A07G0688|GH_D03G0571|GH_A01G1055|GH_D06G0404|GH_A07G1555|GH_D01G1155|GH_A01G1057|GH_A07G1552|GH_D09G1553|GH_D13G0505|GH_A01G1050|GH_D01G1185|GH_D09G1572|GH_D01G1247|GH_D01G1177
GO:0009737	response to abscisic acid	Biological_Process	29	GH_A01G1073|GH_A07G1530|GH_D03G0609|GH_D01G1246|GH_D09G1577|GH_A07G1496|GH_D03G0615|GH_A07G1533|GH_D06G0408|GH_A07G1527|GH_D01G1203|GH_D06G0412|GH_A07G1502|GH_A07G1506|GH_D01G1190|GH_D03G0571|GH_A01G1055|GH_A07G1512|GH_D03G0576|GH_A01G1022|GH_A07G1514|GH_D01G1152|GH_A07G1546|GH_A01G1052|GH_D03G0594|GH_A01G1072|GH_A07G1503|GH_D03G0570|GH_A01G1064
GO:0009651	response to salt stress	Biological_Process	23	GH_A07G1527|GH_A01G1064|GH_A01G1055|GH_A07G1502|GH_D06G0408|GH_A07G1505|GH_A07G0687|GH_A07G1546|GH_A07G0681|GH_D09G1577|GH_A07G1496|GH_A07G1558|GH_A07G1533|GH_D03G0599|GH_A07G0688|GH_A01G1081|GH_D01G1152|GH_D03G0571|GH_D01G1184|GH_A01G1087|GH_A01G1073|GH_A07G1512|GH_D03G0594
GO:0009793	embryo development ending in seed dormancy	Biological_Process	22	GH_D01G1190|GH_A07G1512|GH_D03G0632|GH_D01G1153|GH_D01G1194|GH_D03G1146|GH_D03G1143|GH_A07G1570|GH_D06G0412|GH_D05G2967|GH_D06G0417|GH_D03G0594|GH_A07G1518|GH_A07G1500|GH_A01G1064|GH_A07G1569|GH_D03G0583|GH_D06G0416|GH_D09G1579|GH_D03G1147|GH_A07G0687|GH_D03G0631
GO:0046686	response to cadmium ion	Biological_Process	19	GH_D03G0571|GH_A01G1055|GH_D01G1185|GH_A07G1530|GH_A01G1081|GH_D09G1577|GH_D01G1202|GH_A01G1064|GH_A07G1518|GH_D03G0594|GH_A01G1087|GH_A01G1066|GH_D03G0613|GH_A01G1021|GH_D01G1226|GH_A07G1546|GH_D09G1579|GH_D03G0590|GH_A01G1067
GO:0045893	positive regulation of transcription, DNA-templated	Biological_Process	18	GH_A07G1502|GH_A01G1073|GH_D09G1577|GH_D06G0408|GH_D05G2969|GH_D03G0632|GH_A07G1512|GH_D01G1190|GH_A07G1568|GH_A07G1536|GH_D13G0506|GH_D06G0419|GH_D01G1180|GH_D06G0414|GH_A07G1503|GH_D03G0640|GH_D06G0409|GH_D03G0601
GO:0006952	defense response	Biological_Process	18	GH_D03G0561|GH_A01G1075|GH_D01G1225|GH_A07G1506|GH_D01G1159|GH_A07G1527|GH_D05G3467|GH_D03G0562|GH_D03G0612|GH_D01G1240|GH_D03G0609|GH_D09G1560|GH_A07G1503|GH_D03G0644|GH_A01G1083|GH_A01G1082|GH_D01G1199|GH_D09G1564
GO:0005634	nucleus	Cellular_Component	215	GH_A01G1047|GH_D13G0518|GH_D03G0640|GH_A01G1064|GH_D03G0570|GH_D05G2972|GH_D06G0413|GH_A07G1501|GH_D03G0580|GH_D03G1135|GH_A01G1049|GH_D13G0502|GH_D06G0414|GH_A07G1557|GH_A07G1519|GH_D09G1558|GH_A01G1027|GH_D03G0596|GH_A07G0686|GH_A01G1031|GH_D01G1248|GH_D09G1567|GH_A07G1520|GH_D01G1237|GH_A01G1072|GH_A07G1531|GH_D01G1212|GH_A07G1503|GH_D13G0507|GH_A01G1054|GH_D01G1221|GH_D09G1575|GH_A07G1500|GH_…
GO:0005737	cytoplasm	Cellular_Component	140	GH_A07G1512|GH_D06G0400|GH_A01G1075|GH_D01G1156|GH_D01G1187|GH_D05G3461|GH_A01G1035|GH_D03G0565|GH_D01G1153|GH_A07G1545|GH_D05G3457|GH_A01G1077|GH_D03G0561|GH_A01G1033|GH_A01G1056|GH_D05G3466|GH_D05G3468|GH_D03G0582|GH_A07G1508|GH_D03G0642|GH_A01G1025|GH_D03G0574|GH_A01G1058|GH_A07G0688|GH_D01G1220|GH_D03G0571|GH_A01G1061|GH_D06G0415|GH_D01G1183|GH_D01G1225|GH_A07G1555|GH_D03G0572|GH_A01G1055|GH_…
GO:0009507	chloroplast	Cellular_Component	117	GH_A07G1541|GH_D06G0404|GH_D01G1252|GH_D06G0411|GH_A07G1508|GH_D06G0392|GH_D03G0582|GH_A01G1058|GH_D09G1584|GH_D01G1220|GH_A07G0688|GH_D03G0565|GH_A07G1553|GH_A01G1071|GH_D09G1566|GH_D01G1213|GH_D05G3459|GH_A07G1524|GH_D01G1187|GH_D06G0400|GH_A07G1499|GH_A07G1533|GH_A07G0681|GH_D03G0615|GH_D05G3463|GH_D01G1203|GH_D03G1143|GH_A07G1540|GH_D03G1134|GH_A01G1045|GH_D03G0595|GH_D06G0408|GH_A01G1046|GH_…
GO:0005886	plasma membrane	Cellular_Component	105	GH_D05G3468|GH_D03G0571|GH_D01G1204|GH_D01G1220|GH_D01G1225|GH_D13G0495|GH_D01G1183|GH_A07G1541|GH_D06G0415|GH_D09G1581|GH_D03G0572|GH_A01G1055|GH_D05G3459|GH_A07G1497|GH_D05G3461|GH_D03G0576|GH_A07G1553|GH_A01G1071|GH_A01G1028|GH_D09G1566|GH_D03G0561|GH_A01G1077|GH_D01G1194|GH_D01G1240|GH_A07G1552|GH_A07G1530|GH_A01G1081|GH_D03G0609|GH_A01G1088|GH_D03G0635|GH_A07G1533|GH_A07G1499|GH_D03G0615|GH_…
GO:0005829	cytosol	Cellular_Component	93	GH_A01G1059|GH_D13G0507|GH_D03G1144|GH_D09G1576|GH_D03G0564|GH_D03G0581|GH_A07G1518|GH_D03G0594|GH_A01G1064|GH_A01G1078|GH_D03G0640|GH_D01G1202|GH_A07G1558|GH_D03G0603|GH_D01G1237|GH_D03G0596|GH_A07G0686|GH_D01G1212|GH_A07G1557|GH_D01G1192|GH_A01G1027|GH_D05G3460|GH_A01G1067|GH_D03G0592|GH_A01G1093|GH_D03G0634|GH_D03G0590|GH_D01G1191|GH_D03G1137|GH_D09G1579|GH_A07G1572|GH_D09G1564|GH_D03G0583|GH_…
GO:0016021	integral component of membrane	Cellular_Component	90	GH_D03G0576|GH_A01G1065|GH_A01G1071|GH_D09G1566|GH_D01G1194|GH_D13G0517|GH_A01G1077|GH_D01G1155|GH_D05G3459|GH_D01G1181|GH_D13G0495|GH_D01G1232|GH_D09G1581|GH_D01G1231|GH_D01G1220|GH_D09G1565|GH_D03G0629|GH_D03G0616|GH_D09G1551|GH_D01G1159|GH_A07G1571|GH_D03G0587|GH_A07G1526|GH_A07G1533|GH_A07G1499|GH_D01G1209|GH_A07G1498|GH_D03G0615|GH_D05G2969|GH_A01G1091|GH_D03G1143|GH_D01G1203|GH_A01G1039|GH_…
GO:0005739	mitochondrion	Cellular_Component	75	GH_D05G3461|GH_D01G1158|GH_D09G1548|GH_D03G0565|GH_A01G1071|GH_D01G1213|GH_D01G1231|GH_D03G0623|GH_D03G0571|GH_D13G0498|GH_D01G1204|GH_D01G1225|GH_A01G1055|GH_D03G0563|GH_D01G1245|GH_D01G1251|GH_D01G1247|GH_D03G0629|GH_D09G1572|GH_D01G1240|GH_D13G0516|GH_A01G1088|GH_A01G1081|GH_A07G1499|GH_D03G0615|GH_D05G3463|GH_D03G1143|GH_A01G1045|GH_D03G0595|GH_A07G1570|GH_D05G3460|GH_D01G1192|GH_D01G1184|GH_…
GO:0005575	cellular_component	Cellular_Component	72	GH_D13G0501|GH_A01G1069|GH_A07G0682|GH_D03G0618|GH_A07G1506|GH_D03G0624|GH_A07G1562|GH_D01G1247|GH_D01G1160|GH_D06G0417|GH_A07G1563|GH_D03G0614|GH_A01G1040|GH_D03G0610|GH_D03G0612|GH_D03G0568|GH_A01G1091|GH_D05G2969|GH_D01G1203|GH_A07G1498|GH_D13G0505|GH_A01G1050|GH_A07G1499|GH_D06G0400|GH_A07G1495|GH_D09G1585|GH_D01G1155|GH_D01G1213|GH_D03G0567|GH_D03G1139|GH_D03G0605|GH_D03G0561|GH_D09G1548|GH_…
GO:0016020	membrane	Cellular_Component	70	GH_A01G1064|GH_D09G1549|GH_D13G0518|GH_A01G1072|GH_A07G1531|GH_D01G1230|GH_D03G0596|GH_D09G1567|GH_D09G1562|GH_D01G1243|GH_D01G1216|GH_D01G1184|GH_D03G0641|GH_D03G0586|GH_D01G1198|GH_D03G0594|GH_A07G1518|GH_D05G3458|GH_D01G1227|GH_A01G1052|GH_A01G1036|GH_D13G0496|GH_A01G1021|GH_D03G0644|GH_A07G1529|GH_D03G0613|GH_D13G0499|GH_D06G0407|GH_A01G1066|GH_A01G1087|GH_A07G1550|GH_A07G1532|GH_D01G1191|GH_…
GO:0009506	plasmodesma	Cellular_Component	40	GH_A01G1069|GH_A07G1526|GH_D09G1565|GH_D01G1223|GH_D05G2971|GH_A01G1081|GH_D03G0612|GH_D05G2970|GH_D05G3467|GH_D13G0505|GH_D09G1566|GH_A01G1057|GH_D01G1194|GH_A07G0688|GH_D09G1581|GH_D03G0572|GH_D01G1183|GH_A01G1066|GH_D03G0613|GH_D01G1250|GH_A01G1087|GH_D01G1227|GH_A07G0687|GH_A01G1052|GH_A07G1504|GH_A01G1021|GH_D03G0592|GH_A01G1083|GH_D03G0634|GH_A07G1520|GH_A01G1064|GH_D05G2972|GH_D09G1576|GH_…
GO:0005515	protein binding	Molecular_Function	127	GH_D03G0574|GH_D01G1190|GH_D01G1220|GH_D03G0642|GH_A01G1056|GH_D05G3466|GH_D05G3468|GH_D09G1581|GH_D06G0404|GH_A07G1568|GH_D01G1176|GH_D13G0495|GH_D01G1183|GH_A07G1541|GH_D06G0415|GH_D01G1187|GH_D01G1156|GH_D05G3461|GH_A07G1512|GH_D03G1136|GH_D03G0561|GH_D01G1194|GH_D03G0567|GH_D01G1153|GH_D03G0576|GH_D05G3457|GH_A07G1553|GH_D03G0565|GH_D09G1582|GH_D03G1146|GH_A01G1081|GH_D03G0643|GH_D03G0609|GH_…
GO:0003674	molecular_function	Molecular_Function	125	GH_A07G1532|GH_D13G0504|GH_A07G1535|GH_D01G1200|GH_A07G1523|GH_A07G1525|GH_D03G0590|GH_D03G0598|GH_A01G1083|GH_D01G1229|GH_D01G1241|GH_A01G1082|GH_A07G1514|GH_A01G1085|GH_D03G0593|GH_A01G1024|GH_A07G1559|GH_A07G1549|GH_D03G0583|GH_D06G0419|GH_A07G1521|GH_A01G1052|GH_D01G1227|GH_A07G1565|GH_D03G0575|GH_D03G0585|GH_A01G1036|GH_D03G0584|GH_D09G1554|GH_D13G0496|GH_D09G1569|GH_A07G1513|GH_A07G1529|GH_…
GO:0005524	ATP binding	Molecular_Function	46	GH_A07G1572|GH_D03G1137|GH_D09G1579|GH_A01G1083|GH_D09G1580|GH_A01G1051|GH_A07G1535|GH_A07G1536|GH_A01G1037|GH_A01G1066|GH_D03G0631|GH_D01G1226|GH_D03G0577|GH_D09G1576|GH_A01G1054|GH_D03G1144|GH_D01G1178|GH_A07G0686|GH_D01G1230|GH_D03G0603|GH_A07G1558|GH_D03G0640|GH_A01G1081|GH_D03G0609|GH_D03G0615|GH_A07G1533|GH_D03G0562|GH_D05G3467|GH_A07G1527|GH_A01G1045|GH_A07G1540|GH_A07G0682|GH_A07G1526|GH_…
GO:0003677	DNA binding	Molecular_Function	45	GH_A01G1036|GH_A07G1546|GH_A07G1536|GH_D05G2968|GH_D01G1250|GH_D03G0590|GH_A07G1514|GH_D03G1147|GH_A07G1535|GH_D01G1180|GH_D03G0640|GH_D03G0580|GH_A07G1501|GH_D03G1135|GH_D03G0570|GH_D06G0414|GH_A01G1030|GH_A07G1503|GH_A01G1054|GH_D01G1221|GH_D03G0601|GH_D06G0409|GH_D03G0621|GH_D06G0417|GH_A07G1502|GH_D06G0412|GH_A01G1069|GH_D01G1236|GH_D09G1577|GH_A07G1561|GH_D05G2969|GH_D06G0408|GH_A01G1073|GH_…
GO:0003700	transcription factor activity, sequence-specific DNA binding	Molecular_Function	34	GH_A01G1073|GH_D03G0643|GH_D03G1146|GH_D09G1577|GH_A07G1561|GH_D06G0408|GH_A01G1091|GH_D05G2969|GH_D06G0412|GH_D01G1249|GH_D01G1236|GH_A07G1502|GH_D03G0623|GH_D01G1190|GH_A07G1568|GH_D03G0632|GH_A07G1512|GH_D09G1563|GH_D01G1156|GH_A01G1022|GH_D03G1136|GH_D01G1180|GH_D03G1147|GH_D05G2968|GH_D13G0506|GH_A07G1546|GH_D06G0409|GH_D01G1221|GH_D03G0626|GH_D03G0601|GH_D06G0414|GH_A07G1503|GH_D03G0640|GH_…
GO:0046872	metal ion binding	Molecular_Function	34	GH_D03G0572|GH_A01G1055|GH_D06G0404|GH_D01G1190|GH_A07G1545|GH_D01G1213|GH_D01G1209|GH_A01G1045|GH_D03G0614|GH_D03G1142|GH_D09G1572|GH_A07G1506|GH_A07G0682|GH_A01G1054|GH_D06G0409|GH_D01G1198|GH_D05G3464|GH_D03G0603|GH_A07G1558|GH_D03G0640|GH_D06G0414|GH_D01G1243|GH_D01G1184|GH_A07G0686|GH_A07G1517|GH_D01G1199|GH_D03G0583|GH_D01G1215|GH_A07G1572|GH_D03G0644|GH_D01G1226|GH_D06G0419|GH_D03G0613|GH_…
GO:0008270	zinc ion binding	Molecular_Function	31	GH_A07G1499|GH_A01G1091|GH_D09G1573|GH_A07G1530|GH_D01G1245|GH_D06G0417|GH_D06G0404|GH_D01G1176|GH_A01G1055|GH_D03G0571|GH_D03G0574|GH_D09G1548|GH_D03G1136|GH_A01G1075|GH_A07G1534|GH_D01G1215|GH_D06G0419|GH_D09G1561|GH_D01G1161|GH_D03G0566|GH_A01G1060|GH_D03G0613|GH_A01G1054|GH_D03G0626|GH_A01G1063|GH_D03G0640|GH_A01G1062|GH_A07G1558|GH_D05G2972|GH_A07G1519|GH_A01G1030
GO:0003723	RNA binding	Molecular_Function	30	GH_D06G0404|GH_D01G1183|GH_D06G0415|GH_D03G0574|GH_D03G0642|GH_A07G1570|GH_D01G1203|GH_A07G1499|GH_A01G1081|GH_D03G0614|GH_D01G1245|GH_A01G1069|GH_D01G1211|GH_D03G1145|GH_A07G1516|GH_A01G1054|GH_A01G1062|GH_D03G0640|GH_A01G1072|GH_A01G1030|GH_D03G0600|GH_D13G0502|GH_A01G1027|GH_D03G1147|GH_D03G0634|GH_A07G1556|GH_A07G1569|GH_D13G0522|GH_A01G1036|GH_A01G1060
GO:0043565	sequence-specific DNA binding	Molecular_Function	28	GH_A07G1503|GH_D06G0414|GH_D03G0570|GH_D06G0409|GH_D03G0601|GH_D01G1221|GH_D05G2968|GH_D03G0577|GH_A07G1546|GH_D13G0506|GH_D01G1180|GH_D03G1147|GH_D01G1156|GH_D03G0632|GH_A07G1512|GH_D09G1563|GH_A01G1022|GH_D01G1190|GH_D01G1249|GH_D06G0412|GH_A07G1502|GH_D03G0643|GH_D03G1146|GH_A01G1073|GH_D06G0408|GH_D05G2969|GH_A07G1561|GH_D09G1577
GO:0016301	kinase activity	Molecular_Function	21	GH_D01G1230|GH_A07G0686|GH_D03G1137|GH_A01G1083|GH_D05G3461|GH_A07G1545|GH_D03G0565|GH_D03G0561|GH_A01G1077|GH_D01G1194|GH_D05G3468|GH_D13G0495|GH_D01G1225|GH_A07G1541|GH_A07G1526|GH_A07G0682|GH_D03G0609|GH_A07G1533|GH_A07G1540|GH_A07G1527|GH_D05G3467

## Sheet: Table3-2
Table S3-2.GO analyses for candidate genes
GOId	Term	Category	Gene Number	Gene
GO:0008150	biological_process	Biological_Process	103	GH_A11G0949|GH_D07G0428|GH_A11G0953|GH_A13G0723|GH_D07G0470|GH_A06G1532|GH_A13G0764|GH_A10G1392|GH_A10G1388|GH_A13G0552|GH_A01G0252|GH_A06G0670|GH_A11G0948|GH_A06G1568|GH_A13G0565|GH_A13G0546|GH_A06G1601|GH_A06G1597|GH_D05G3470|GH_A11G0946|GH_A11G0951|GH_A06G1526|GH_A11G0943|GH_D07G0432|GH_A06G1548|GH_A13G0563|GH_A06G1574|GH_A13G0727|GH_A11G0960|GH_A13G0712|GH_D05G3471|GH_A13G0718|GH_A06G1583|GH_…
GO:0006355	regulation of transcription, DNA-templated	Biological_Process	44	GH_A01G0255|GH_A13G0711|GH_A13G0547|GH_A13G0540|GH_D08G1435|GH_A13G0568|GH_D07G0422|GH_A11G0961|GH_A06G1554|GH_A11G0926|GH_A06G1565|GH_A13G0696|GH_A13G0532|GH_A06G1591|GH_D07G0434|GH_A06G1551|GH_A06G1559|GH_A13G0705|GH_A11G0956|GH_A13G0763|GH_A13G0765|GH_A13G0536|GH_A13G0537|GH_D07G0454|GH_A13G0764|GH_D07G0428|GH_A13G0697|GH_D07G0485|GH_D07G0435|GH_A11G0939|GH_A06G1581|GH_A06G0664|GH_A13G0535|GH_…
GO:0006351	transcription, DNA-templated	Biological_Process	42	GH_D07G0454|GH_A11G0939|GH_D07G0435|GH_D07G0485|GH_A13G0697|GH_A13G0535|GH_A06G0664|GH_A06G1581|GH_A06G1535|GH_A06G1529|GH_D07G0419|GH_D07G0456|GH_D07G0473|GH_A06G1566|GH_D08G1455|GH_D07G0486|GH_A11G0924|GH_A06G0672|GH_A13G0547|GH_A06G1558|GH_A01G0255|GH_A13G0568|GH_A13G0540|GH_D08G1435|GH_D07G0422|GH_A11G0961|GH_A06G1554|GH_D07G0446|GH_A06G1591|GH_A13G0532|GH_A13G0696|GH_A11G0926|GH_A06G1565|GH_…
GO:0006952	defense response	Biological_Process	31	GH_A10G1382|GH_A13G0763|GH_A13G0765|GH_D07G0426|GH_A10G1381|GH_A10G1376|GH_D07G0418|GH_D07G0436|GH_D07G0447|GH_A06G1565|GH_D05G3467|GH_A13G0713|GH_A06G0651|GH_A11G0961|GH_A13G0693|GH_A11G0933|GH_A11G0959|GH_D08G1433|GH_A13G0568|GH_D07G0439|GH_A11G0924|GH_A06G1566|GH_A13G0692|GH_A06G1529|GH_D05G3475|GH_D07G0419|GH_A01G0252|GH_A13G0549|GH_A13G0530|GH_D07G0428|GH_D08G1426
GO:0009737	response to abscisic acid	Biological_Process	22	GH_A11G0942|GH_A13G0700|GH_A13G0568|GH_D08G1435|GH_D08G1433|GH_A13G0759|GH_A01G0247|GH_A13G0569|GH_A13G0537|GH_A11G0956|GH_A06G1554|GH_A06G0664|GH_D05G3470|GH_A11G0946|GH_A06G1581|GH_D07G0454|GH_A10G1388|GH_D07G0435|GH_D08G1455|GH_D07G0473|GH_A06G0672|GH_D07G0419
GO:0050832	defense response to fungus	Biological_Process	20	GH_A10G1386|GH_A06G1581|GH_D07G0453|GH_A13G0530|GH_D07G0439|GH_D08G1455|GH_A06G1566|GH_D07G0473|GH_A13G0725|GH_A13G0540|GH_D08G1435|GH_A13G0763|GH_A13G0765|GH_A10G1382|GH_A06G1565|GH_A11G0963|GH_A06G1589|GH_A10G1381|GH_A10G1376|GH_D07G0436
GO:0009409	response to cold	Biological_Process	19	GH_A13G0561|GH_A10G1384|GH_A06G1566|GH_D08G1434|GH_A13G0728|GH_A11G0922|GH_A13G0562|GH_D07G0440|GH_D08G1426|GH_A11G0923|GH_A10G1388|GH_D07G0454|GH_A06G1565|GH_A11G0942|GH_A13G0744|GH_D08G1433|GH_A13G0711|GH_A13G0560|GH_A13G0547
GO:0009793	embryo development ending in seed dormancy	Biological_Process	18	GH_A11G0963|GH_A06G1589|GH_A06G0653|GH_D08G1433|GH_A13G0556|GH_A06G1592|GH_A13G0693|GH_A13G0700|GH_A11G0961|GH_A11G0945|GH_D08G1440|GH_A06G1529|GH_D07G0479|GH_A13G0692|GH_A11G0925|GH_D07G0473|GH_A11G0951|GH_A10G1383
GO:0009414	response to water deprivation	Biological_Process	18	GH_A13G0744|GH_A06G1558|GH_A13G0568|GH_D08G1433|GH_D08G1435|GH_A06G0664|GH_A06G1581|GH_A10G1388|GH_A11G0923|GH_D08G1426|GH_D08G1434|GH_D08G1455|GH_A06G1566|GH_D07G0415|GH_A11G0930|GH_A01G0264|GH_D07G0419|GH_A11G0922
GO:0006508	proteolysis	Biological_Process	18	GH_A06G1530|GH_A13G0713|GH_D07G0461|GH_D08G1427|GH_D07G0421|GH_A06G1536|GH_A06G1537|GH_A13G0542|GH_A06G1595|GH_A13G0545|GH_A13G0698|GH_A13G0759|GH_A11G0928|GH_A11G0962|GH_A06G1542|GH_A06G1590|GH_A11G0952|GH_A11G0953
GO:0005634	nucleus	Cellular_Component	201	GH_A10G1385|GH_A06G0663|GH_A10G1797|GH_D08G1442|GH_A13G0705|GH_A11G0956|GH_A13G0701|GH_A13G0763|GH_A06G1537|GH_D05G3464|GH_D08G1431|GH_A13G0765|GH_D07G0469|GH_A13G0536|GH_A13G0551|GH_A13G0537|GH_D05G3458|GH_A13G0708|GH_A01G0253|GH_A13G0703|GH_A06G1599|GH_A01G0247|GH_D08G1437|GH_D07G0434|GH_D07G0429|GH_A06G1551|GH_A06G1559|GH_A06G1552|GH_A06G1565|GH_A11G0926|GH_D07G0455|GH_D07G0447|GH_A13G0696|GH_…
GO:0005737	cytoplasm	Cellular_Component	130	GH_A11G0929|GH_A06G1578|GH_A06G1581|GH_A11G0938|GH_D05G3470|GH_A06G0659|GH_A10G1383|GH_A06G1597|GH_A06G0664|GH_A06G1531|GH_A13G0534|GH_D08G1448|GH_A13G0549|GH_A13G0552|GH_D05G3473|GH_D07G0454|GH_A10G1378|GH_A13G0723|GH_A13G0530|GH_D07G0475|GH_A06G0671|GH_A10G1375|GH_A11G0923|GH_D07G0428|GH_A06G1577|GH_D08G1426|GH_D07G0453|GH_A06G0654|GH_A11G0939|GH_D07G0481|GH_A11G0924|GH_A13G0731|GH_A11G0925|GH_…
GO:0009507	chloroplast	Cellular_Component	104	GH_D07G0446|GH_A01G0256|GH_A06G1530|GH_D07G0436|GH_D07G0450|GH_A11G0941|GH_D08G1446|GH_A10G1376|GH_D08G1445|GH_A10G1381|GH_D07G0469|GH_A06G0652|GH_D05G3464|GH_A11G0937|GH_A06G1586|GH_A13G0763|GH_D05G3458|GH_D07G0423|GH_A10G1382|GH_A13G0752|GH_D07G0462|GH_A06G1553|GH_A11G0927|GH_A13G0556|GH_D07G0458|GH_A13G0759|GH_D08G1433|GH_D08G1453|GH_A13G0706|GH_A13G0550|GH_A11G0933|GH_A06G0669|GH_A06G1592|GH_…
GO:0005829	cytosol	Cellular_Component	93	GH_A01G0256|GH_D07G0447|GH_A06G1591|GH_A11G0963|GH_A13G0713|GH_D07G0446|GH_A01G0257|GH_A10G1379|GH_A01G0254|GH_A06G0653|GH_A13G0537|GH_A13G0569|GH_A01G0253|GH_A13G0708|GH_A01G0247|GH_A11G0958|GH_D07G0429|GH_A06G1552|GH_A06G1553|GH_A01G0248|GH_A13G0759|GH_D08G1433|GH_A13G0556|GH_A13G0568|GH_D05G3460|GH_A06G1592|GH_A06G1561|GH_A06G0656|GH_A10G1387|GH_A13G0706|GH_A13G0560|GH_A06G0651|GH_A13G0760|GH_…
GO:0005886	plasma membrane	Cellular_Component	93	GH_A13G0524|GH_A13G0724|GH_A06G0645|GH_A11G0947|GH_A01G0251|GH_A06G0648|GH_D07G0443|GH_A11G0942|GH_A13G0693|GH_A13G0550|GH_A11G0928|GH_D07G0477|GH_A06G1561|GH_A01G0261|GH_A13G0533|GH_A13G0750|GH_A13G0759|GH_D08G1435|GH_A13G0556|GH_A11G0927|GH_A13G0698|GH_D07G0429|GH_A10G1382|GH_A06G1595|GH_A01G0247|GH_D05G3458|GH_A13G0541|GH_D07G0469|GH_A13G0701|GH_A06G0650|GH_A06G0653|GH_D08G1427|GH_D07G0436|GH_…
GO:0016021	integral component of membrane	Cellular_Component	91	GH_D07G0420|GH_A13G0524|GH_A06G0645|GH_A06G1594|GH_A13G0543|GH_D08G1454|GH_A11G0942|GH_A06G1600|GH_A06G0651|GH_A13G0751|GH_A11G0931|GH_A11G0947|GH_D08G1449|GH_A06G0648|GH_D07G0427|GH_A06G0662|GH_A13G0550|GH_A13G0693|GH_A11G0933|GH_D07G0477|GH_D07G0458|GH_A13G0759|GH_D08G1444|GH_A01G0248|GH_A06G1579|GH_D07G0462|GH_A13G0703|GH_A06G1595|GH_A10G1382|GH_D07G0434|GH_D05G3458|GH_A13G0698|GH_A11G0958|GH_…
GO:0016020	membrane	Cellular_Component	77	GH_A06G1553|GH_A13G0556|GH_A13G0759|GH_A13G0568|GH_A13G0750|GH_A13G0533|GH_A13G0724|GH_A13G0524|GH_A06G1594|GH_A10G1369|GH_A13G0725|GH_A13G0543|GH_D08G1454|GH_D08G1449|GH_D07G0427|GH_A11G0931|GH_A11G0947|GH_A06G1589|GH_A10G1376|GH_D07G0461|GH_A10G1379|GH_D07G0421|GH_A06G0653|GH_A11G0963|GH_A01G0257|GH_A06G1562|GH_D05G3458|GH_A13G0708|GH_A13G0703|GH_D08G1437|GH_A10G1382|GH_D07G0429|GH_A06G0650|GH_…
GO:0005739	mitochondrion	Cellular_Component	72	GH_A06G0651|GH_A06G0649|GH_A06G0674|GH_A11G0931|GH_A11G0947|GH_A06G0648|GH_D08G1449|GH_A13G0724|GH_A10G1369|GH_A13G0556|GH_D08G1433|GH_A01G0248|GH_D05G3460|GH_A13G0740|GH_A13G0752|GH_A06G0656|GH_A06G1584|GH_A06G1533|GH_A06G0669|GH_D07G0471|GH_D08G1453|GH_A13G0763|GH_A06G1586|GH_D08G1442|GH_A13G0701|GH_A11G0937|GH_A06G1599|GH_D07G0455|GH_D07G0447|GH_A06G1530|GH_A11G0941|GH_D07G0461|GH_A06G1589|GH_…
GO:0005576	extracellular region	Cellular_Component	46	GH_D08G1448|GH_A11G0948|GH_A13G0761|GH_A13G0534|GH_D07G0483|GH_A06G1597|GH_A06G1550|GH_A11G0949|GH_A11G0923|GH_A06G1588|GH_D07G0475|GH_A10G1370|GH_A13G0764|GH_A13G0692|GH_A13G0525|GH_D07G0472|GH_A11G0950|GH_D08G1434|GH_D08G1440|GH_A13G0699|GH_A11G0943|GH_A06G1574|GH_A11G0922|GH_D07G0443|GH_A11G0947|GH_A13G0751|GH_A11G0942|GH_D07G0424|GH_D08G1454|GH_A13G0725|GH_D07G0420|GH_D07G0462|GH_A13G0759|GH_…
GO:0005575	cellular_component	Cellular_Component	43	GH_A13G0724|GH_D07G0427|GH_A06G0660|GH_A13G0744|GH_A06G0648|GH_A13G0702|GH_A06G0674|GH_A06G1544|GH_D08G1454|GH_A13G0706|GH_A11G0933|GH_D05G3474|GH_A06G0656|GH_D07G0462|GH_A01G0248|GH_A13G0540|GH_A01G0253|GH_A06G1599|GH_D05G3464|GH_D07G0469|GH_A13G0551|GH_A06G1537|GH_A06G1536|GH_A01G0254|GH_A06G0653|GH_A13G0713|GH_A06G1527|GH_A06G1597|GH_D05G3470|GH_A13G0565|GH_A06G1532|GH_A13G0723|GH_D07G0428|GH_…
GO:0005515	protein binding	Molecular_Function	106	GH_A11G0926|GH_A06G1565|GH_D07G0456|GH_D07G0447|GH_A11G0957|GH_A13G0712|GH_D05G3457|GH_D07G0459|GH_A13G0532|GH_A06G1591|GH_D07G0457|GH_D07G0419|GH_A06G1562|GH_A13G0713|GH_A06G1589|GH_A01G0264|GH_A06G1570|GH_A13G0562|GH_A11G0934|GH_D05G3461|GH_D07G0440|GH_A10G1379|GH_A06G1554|GH_A06G1529|GH_A06G0653|GH_A06G1535|GH_D05G3468|GH_D07G0436|GH_D07G0421|GH_A06G0650|GH_A10G1385|GH_A06G0663|GH_A13G0561|GH_…
GO:0003674	molecular_function	Molecular_Function	89	GH_A11G0951|GH_A06G1550|GH_A11G0929|GH_A13G0544|GH_D05G3470|GH_A06G1597|GH_A13G0546|GH_A06G1568|GH_A06G0670|GH_A01G0252|GH_A13G0552|GH_A10G1392|GH_D05G3473|GH_A06G1547|GH_A13G0764|GH_A06G1532|GH_A11G0953|GH_A13G0697|GH_D07G0428|GH_D07G0468|GH_A01G0263|GH_A01G0260|GH_A06G1534|GH_D07G0479|GH_A13G0758|GH_D05G3466|GH_A13G0554|GH_A11G0934|GH_A13G0531|GH_A06G1570|GH_A13G0709|GH_D05G3471|GH_A11G0960|GH_…
GO:0003677	DNA binding	Molecular_Function	39	GH_A06G0672|GH_A11G0924|GH_A06G1566|GH_D07G0473|GH_D08G1455|GH_D07G0456|GH_D07G0419|GH_A06G1535|GH_A06G1581|GH_A06G0664|GH_A13G0535|GH_D07G0435|GH_A11G0939|GH_A13G0764|GH_D07G0454|GH_A11G0956|GH_A10G1385|GH_A13G0763|GH_A13G0551|GH_A13G0537|GH_A06G1551|GH_A13G0696|GH_A06G1565|GH_A06G1591|GH_A13G0532|GH_A06G1554|GH_A06G0660|GH_A11G0961|GH_A13G0702|GH_A13G0555|GH_A06G0674|GH_D07G0422|GH_D08G1435|GH_…
GO:0005524	ATP binding	Molecular_Function	38	GH_A06G1530|GH_D05G3469|GH_D07G0435|GH_A06G1588|GH_A10G1375|GH_D05G3467|GH_A11G0927|GH_A11G0939|GH_A13G0553|GH_A13G0699|GH_A11G0934|GH_A13G0709|GH_A06G1589|GH_A10G1388|GH_A06G1603|GH_A13G0552|GH_D05G3461|GH_A06G0671|GH_A10G1378|GH_A13G0530|GH_D05G3472|GH_D05G3468|GH_A13G0693|GH_D07G0436|GH_A10G1373|GH_A06G1529|GH_A11G0942|GH_A06G0663|GH_A11G0961|GH_D07G0484|GH_A06G0674|GH_A13G0692|GH_A11G0948|GH_…
GO:0003700	transcription factor activity, sequence-specific DNA binding	Molecular_Function	37	GH_A13G0568|GH_D07G0419|GH_D07G0435|GH_D07G0485|GH_A06G1565|GH_A11G0923|GH_A06G1591|GH_A13G0532|GH_A11G0922|GH_A13G0540|GH_D08G1435|GH_A06G1554|GH_A06G1535|GH_A13G0547|GH_A06G1529|GH_D07G0454|GH_A13G0711|GH_A01G0255|GH_A13G0536|GH_A13G0765|GH_A11G0961|GH_A13G0537|GH_D07G0463|GH_A11G0956|GH_A13G0763|GH_D07G0473|GH_A06G1566|GH_A06G0664|GH_D08G1455|GH_D07G0486|GH_A06G1551|GH_D07G0422|GH_A13G0535|GH_…
GO:0043565	sequence-specific DNA binding	Molecular_Function	32	GH_A13G0535|GH_A06G0664|GH_A06G1581|GH_D07G0485|GH_D07G0435|GH_D07G0486|GH_D08G1455|GH_D07G0473|GH_A06G1566|GH_A06G0672|GH_D07G0419|GH_D07G0456|GH_A06G1529|GH_A06G1535|GH_A11G0961|GH_A06G1557|GH_D07G0448|GH_A13G0568|GH_D08G1435|GH_A13G0540|GH_A13G0711|GH_A13G0547|GH_A06G1558|GH_A06G1533|GH_A01G0255|GH_A13G0537|GH_A13G0765|GH_A13G0763|GH_A11G0956|GH_A06G1551|GH_A06G1565|GH_A06G1554
GO:0046872	metal ion binding	Molecular_Function	30	GH_A06G1559|GH_A06G1537|GH_A10G1385|GH_A13G0536|GH_D05G3464|GH_D07G0461|GH_A06G1536|GH_A06G1530|GH_A01G0257|GH_D07G0422|GH_A06G1594|GH_A13G0760|GH_A11G0947|GH_A06G0674|GH_A06G0660|GH_A01G0255|GH_A13G0547|GH_A06G1558|GH_A13G0706|GH_A06G1579|GH_D07G0439|GH_A10G1374|GH_D07G0486|GH_A13G0525|GH_D05G3475|GH_A13G0761|GH_A10G1378|GH_A11G0953|GH_A10G1375|GH_D07G0485
GO:0003723	RNA binding	Molecular_Function	26	GH_A06G0674|GH_A10G1391|GH_A13G0700|GH_A06G0649|GH_A10G1369|GH_A13G0553|GH_D08G1453|GH_A13G0706|GH_A06G1533|GH_A13G0763|GH_A13G0708|GH_D07G0457|GH_A06G1527|GH_A06G1536|GH_A11G0941|GH_A13G0565|GH_D05G3470|GH_A06G0664|GH_D07G0453|GH_D07G0454|GH_A13G0723|GH_A10G1388|GH_A13G0728|GH_D07G0432|GH_A06G1542|GH_A13G0718
GO:0008270	zinc ion binding	Molecular_Function	24	GH_A06G1530|GH_A01G0257|GH_A11G0941|GH_A13G0536|GH_A06G1559|GH_A13G0568|GH_A06G0669|GH_A01G0255|GH_D08G1430|GH_D07G0477|GH_D07G0448|GH_A13G0721|GH_D07G0431|GH_A11G0960|GH_D07G0432|GH_A10G1384|GH_D07G0439|GH_D07G0486|GH_A06G0647|GH_A11G0940|GH_D07G0485|GH_A13G0552|GH_A13G0534|GH_A11G0946
GO:0016301	kinase activity	Molecular_Function	23	GH_A13G0693|GH_A13G0553|GH_A11G0927|GH_D07G0467|GH_A11G0942|GH_D07G0436|GH_A10G1376|GH_A10G1381|GH_D07G0464|GH_A06G1589|GH_D05G3467|GH_A10G1382|GH_A10G1378|GH_A13G0530|GH_A06G1588|GH_A10G1375|GH_A11G0948|GH_D05G3468|GH_D05G3461|GH_A13G0699|GH_A10G1374|GH_A11G0952|GH_A13G0692
