# Supplementary material for: Quantitative Trait Locus Mapping for Plant Height and Branch Number in CCRI70 Recombinant Inbred Line Population of Upland Cotton (Gossypium hirsutum)
Source: Plants (Basel). 2024 May 30;13(11):1509. doi: 10.3390/plants13111509 (PMC11174691; doi:10.3390/plants13111509)
Supplement: Supplementary file 1 [file plants-13-01509-s001.zip › Table S5.KEGG pathway analysis of potential candidate genes.xlsx]

## Sheet: TableS4-1
Table S4.Analysis of KEGG pathway for PH
Pathway ID	Pathway Name	Gene Number
ghi01100	Metabolic pathways	39
ghi01110	Biosynthesis of secondary metabolites	20
ghi01200	Carbon metabolism	9
ghi03010	Ribosome	9
ghi00190	Oxidative phosphorylation	6
ghi04075	Plant hormone signal transduction	6
ghi00902	Monoterpenoid biosynthesis	5
ghi04626	Plant-pathogen interaction	5
ghi00195	Photosynthesis	4
ghi00620	Pyruvate metabolism	4
ghi00564	Glycerophospholipid metabolism	4
ghi04145	Phagosome	4
ghi00010	Glycolysis / Gluconeogenesis	4
ghi03013	RNA transport	4
ghi04144	Endocytosis	4
ghi00565	Ether lipid metabolism	3
ghi00061	Fatty acid biosynthesis	3
ghi00510	N-Glycan biosynthesis	3
ghi01212	Fatty acid metabolism	3
ghi03018	RNA degradation	3
ghi03015	mRNA surveillance pathway	3
ghi00500	Starch and sucrose metabolism	3
ghi04016	MAPK signaling pathway - plant	3
ghi01230	Biosynthesis of amino acids	3
ghi04933	AGE-RAGE signaling pathway in diabetic complications	2
ghi00908	Zeatin biosynthesis	2
ghi00310	Lysine degradation	2
ghi00130	Ubiquinone and other terpenoid-quinone biosynthesis	2
ghi03022	Basal transcription factors	2
ghi00030	Pentose phosphate pathway	2
ghi00051	Fructose and mannose metabolism	2
ghi00052	Galactose metabolism	2
ghi03008	Ribosome biogenesis in eukaryotes	2
ghi00710	Carbon fixation in photosynthetic organisms	2
ghi04146	Peroxisome	2
ghi00561	Glycerolipid metabolism	2
ghi00940	Phenylpropanoid biosynthesis	2
ghi03040	Spliceosome	2
ghi04141	Protein processing in endoplasmic reticulum	2
ghi00999	Biosynthesis of secondary metabolites - unclassified	1
ghi00780	Biotin metabolism	1
ghi00563	Glycosylphosphatidylinositol (GPI)-anchor biosynthesis	1
ghi00196	Photosynthesis - antenna proteins	1
ghi00945	Stilbenoid, diarylheptanoid and gingerol biosynthesis	1
ghi00650	Butanoate metabolism	1
ghi00531	Glycosaminoglycan degradation	1
ghi01040	Biosynthesis of unsaturated fatty acids	1
ghi02010	ABC transporters	1
ghi00350	Tyrosine metabolism	1
ghi00640	Propanoate metabolism	1
ghi00380	Tryptophan metabolism	1
ghi03020	RNA polymerase	1
ghi00941	Flavonoid biosynthesis	1
ghi03440	Homologous recombination	1
ghi00592	alpha-Linolenic acid metabolism	1
ghi00250	Alanine, aspartate and glutamate metabolism	1
ghi00071	Fatty acid degradation	1
ghi00970	Aminoacyl-tRNA biosynthesis	1
ghi03050	Proteasome	1
ghi04070	Phosphatidylinositol signaling system	1
ghi00630	Glyoxylate and dicarboxylate metabolism	1
ghi00562	Inositol phosphate metabolism	1
ghi00270	Cysteine and methionine metabolism	1
ghi00520	Amino sugar and nucleotide sugar metabolism	1
ghi04120	Ubiquitin mediated proteolysis	1

## Sheet: TableS4-2
Table S4-2.Analysis of KEGG pathway for BN
Pathway ID	Pathway Name	Gene Number
ghi01100	Metabolic pathways	34
ghi01110	Biosynthesis of secondary metabolites	13
ghi04016	MAPK signaling pathway - plant	8
ghi04626	Plant-pathogen interaction	8
ghi04141	Protein processing in endoplasmic reticulum	7
ghi04075	Plant hormone signal transduction	7
ghi00270	Cysteine and methionine metabolism	6
ghi01230	Biosynthesis of amino acids	6
ghi01200	Carbon metabolism	6
ghi03015	mRNA surveillance pathway	5
ghi03010	Ribosome	5
ghi03420	Nucleotide excision repair	4
ghi00040	Pentose and glucuronate interconversions	4
ghi00500	Starch and sucrose metabolism	4
ghi00904	Diterpenoid biosynthesis	3
ghi00460	Cyanoamino acid metabolism	3
ghi00061	Fatty acid biosynthesis	3
ghi01212	Fatty acid metabolism	3
ghi00561	Glycerolipid metabolism	3
ghi00010	Glycolysis / Gluconeogenesis	3
ghi04933	AGE-RAGE signaling pathway in diabetic complications	2
ghi00670	One carbon pool by folate	2
ghi00073	Cutin, suberine and wax biosynthesis	2
ghi03430	Mismatch repair	2
ghi00920	Sulfur metabolism	2
ghi00400	Phenylalanine, tyrosine and tryptophan biosynthesis	2
ghi03020	RNA polymerase	2
ghi00071	Fatty acid degradation	2
ghi00900	Terpenoid backbone biosynthesis	2
ghi04145	Phagosome	2
ghi00190	Oxidative phosphorylation	2
ghi03013	RNA transport	2
ghi04144	Endocytosis	2
ghi00780	Biotin metabolism	1
ghi00790	Folate biosynthesis	1
ghi00960	Tropane, piperidine and pyridine alkaloid biosynthesis	1
ghi00950	Isoquinoline alkaloid biosynthesis	1
ghi00945	Stilbenoid, diarylheptanoid and gingerol biosynthesis	1
ghi01040	Biosynthesis of unsaturated fatty acids	1
ghi00360	Phenylalanine metabolism	1
ghi00130	Ubiquinone and other terpenoid-quinone biosynthesis	1
ghi00350	Tyrosine metabolism	1
ghi00380	Tryptophan metabolism	1
ghi03030	DNA replication	1
ghi03440	Homologous recombination	1
ghi03060	Protein export	1
ghi04130	SNARE interactions in vesicular transport	1
ghi00970	Aminoacyl-tRNA biosynthesis	1
ghi03022	Basal transcription factors	1
ghi00510	N-Glycan biosynthesis	1
ghi00020	Citrate cycle (TCA cycle)	1
ghi00260	Glycine, serine and threonine metabolism	1
ghi00630	Glyoxylate and dicarboxylate metabolism	1
ghi04146	Peroxisome	1
ghi00480	Glutathione metabolism	1
ghi00620	Pyruvate metabolism	1
ghi00564	Glycerophospholipid metabolism	1
ghi03018	RNA degradation	1
ghi00520	Amino sugar and nucleotide sugar metabolism	1
ghi04120	Ubiquitin mediated proteolysis	1
ghi00940	Phenylpropanoid biosynthesis	1
ghi03040	Spliceosome	1
