# Supplementary material for: Quantitative Trait Locus Mapping for Plant Height and Branch Number in CCRI70 Recombinant Inbred Line Population of Upland Cotton (Gossypium hirsutum)
Source: Plants (Basel). 2024 May 30;13(11):1509. doi: 10.3390/plants13111509 (PMC11174691; doi:10.3390/plants13111509)
Supplement: Supplementary file 1 [file plants-13-01509-s001.zip › Table S6. Expression patterns of the potential candidate genes.xlsx]

## Sheet: TableS6-1
Table S6-1.Genes for PH expressed in three tissues (roots, stems and leaves)
geneID	root	stem	leaf
GH_A01G1023	78.713	89.5436	52.2451
GH_A01G1027	24.7559	16.0732	26.2341
GH_A01G1037	9.65988	7.14575	12.1758
GH_A01G1045	19.3636	18.2765	20.5589
GH_A01G1050	25.3796	15.4562	16.4116
GH_A01G1052	138.423	254.656	415.955
GH_A01G1055	22.759	12.0798	14.6357
GH_A01G1058	9.67949	15.8401	7.1006
GH_A01G1068	31.9538	33.1568	28.3648
GH_A01G1085	13.466	0.298729	0.054632
GH_A01G1087	11.0138	1.17303	10.8919
GH_A01G1093	21.8175	0	0.582989
GH_A07G1514	8.40517	0	14.138
GH_A07G1518	9.44351	24.2427	2.74032
GH_A07G1520	10.2646	3.80972	4.09246
GH_A07G1522	24.5804	89.5476	14.4021
GH_A07G1524	6.69868	3.37217	13.5553
GH_A07G1540	5.63168	17.5602	6.0045
GH_A07G1556	99.4383	21.3657	63.557
GH_D01G1159	6.61844	4.01449	12.764
GH_D01G1163	165.469	133.181	150.779
GH_D01G1183	16.1945	19.811	16.7587
GH_D01G1184	23.6547	15.3051	26.6528
GH_D01G1185	54.0703	50.8868	148.555
GH_D01G1186	15.507	26.7446	45.5085
GH_D01G1207	10.2626	9.39302	10.7823
GH_D01G1249	72.4337	75.6743	5.13043
GH_D03G0582	24.6052	3.6797	2.20209
GH_D03G0586	29.1803	1.6555	21.7721
GH_D03G0587	3.03511	12.6772	9.83814
GH_D03G0595	14.9651	57.1114	12.1248
GH_D03G0609	7.21032	13.8002	6.10623
GH_D03G0622	4.76227	26.1207	48.6672
GH_D03G0631	8.09643	10.35	16.3179
GH_D03G0641	328.332	15.5308	28.1342
GH_D03G1138	13.6556	6.39046	12.1599
GH_D03G1142	21.9731	24.96	48.891
GH_D03G1143	20.1286	19.1341	32.5165
GH_D05G2968	4.09479	16.5542	4.07941
GH_D06G0388	73.2242	35.8924	142.682
GH_D06G0392	23.9822	10.8771	13.2503
GH_D06G0399	6.62552	11.3647	6.53716
GH_D06G0403	5.16708	52.6694	5.59956
GH_D06G0415	48.4082	31.555	39.1409
GH_D06G0416	4.85973	6.03634	12.0486
GH_D09G1565	45.0883	0.076398	1.89572
GH_D09G1572	62.0533	20.9567	36.262
GH_D09G1583	5.25528	13.9409	18.2782
GH_D13G0498	93.1636	59.4336	45.0808
GH_D13G0499	4.06378	10.5842	6.62145
GH_D13G0501	48.2613	5.92182	34.4606
GH_D13G0514	0	11.7653	0.904803
GH_D13G0520	0	15.1882	1.5662
GH_D13G0523	0	11.232	1.37786
GH_D13G0528	0	28.456	0.573276
GH_D13G0531	5.73565	19.3319	42.858
GH_D13G0533	4.1892	1.34278	48.0069
GH_D13G0534	0	10.9508	1.09137

## Sheet: TableS6-2
Table S6-2.Genes for BN expressed in three tissues (roots, stems and leaves)
geneID	root	stem	leaf
GH_A01G0248	16.4374	11.9902	9.50323
GH_A01G0254	12.1099	20.3319	33.5815
GH_A01G0258	44.4171	53.0314	68.2138
GH_A06G1526	3.94128	12.3052	5.32115
GH_A06G1538	18.0375	13.7396	4.10592
GH_A06G1565	2.11508	10.6459	0.141904
GH_A06G1576	19.3405	5.98668	14.2741
GH_A06G0650	11.11	22.6428	9.98471
GH_A06G0665	0.14304	11.0067	2.93557
GH_A06G0666	12.3679	0.365588	0
GH_A06G0672	1.68725	19.7691	13.9975
GH_A10G1372	0	62.2365	0.086668
GH_A10G1383	188.338	98.0479	224.887
GH_A10G1384	94.4312	46.9309	143.427
GH_A10G1386	41.1421	40.8685	81.9273
GH_A10G1387	0.538123	0.471421	23.4561
GH_A11G0931	5.48603	14.2918	15.639
GH_A11G0936	10.121	7.98093	6.8245
GH_A11G0937	73.2792	8.75906	12.4567
GH_A11G0946	13.3949	1.50421	6.32888
GH_A11G0948	12.4009	44.9773	60.8111
GH_A11G0950	5.76233	5.03937	10.969
GH_A11G0951	22.4671	16.6621	12.0039
GH_A11G0953	5.88988	11.0125	8.2616
GH_A11G0963	32.6899	19.4907	10.2745
GH_A13G0711	4.53214	10.3018	2.32176
GH_A13G0714	0	51.7276	3.94477
GH_A13G0722	33.0118	25.2906	26.6892
GH_A13G0724	7.36809	10.729	9.87692
GH_A13G0725	38.7404	18.1624	9.25391
GH_A13G0728	21.7346	18.8531	14.307
GH_A13G0733	17.2846	2.16488	15.6541
GH_A13G0734	0.129197	15.5507	1.80607
GH_A13G0738	10.1156	0.749532	43.461
GH_A13G0743	5.60666	17.3524	19.0612
GH_A13G0747	0.078716	11.7317	0.284751
GH_A13G0754	0	10.7484	2.13572
GH_A13G0760	31.4023	46.9494	20.4752
GH_A13G0764	6.68666	9.8184	11.3806
GH_A13G0765	0	79.1037	0.430267
GH_A13G0541	3.07356	13.5719	11.9809
GH_A13G0542	13.5223	6.98123	19.5147
GH_A13G0545	9.38322	3.00527	20.4342
GH_A13G0546	10.2742	3.69986	7.70808
GH_A13G0557	144.866	1.11641	5.68617
GH_A13G0560	13.7259	27.443	16.0665
GH_A13G0562	8.24921	14.6397	14.3231
GH_D07G0415	35.4119	0.247936	5.11241
GH_D07G0419	11.1572	0.359747	0
GH_D07G0421	0	15.629	0
GH_D07G0426	28.9754	5.14493	8.13008
GH_D07G0437	11.1689	78.7472	27.884
GH_D07G0440	10.0374	9.10028	19.8773
GH_D07G0452	31.8184	13.2376	11.968
GH_D07G0468	177.275	100.534	111.715
GH_D07G0478	9.25718	20.7857	0.93324
GH_D07G0482	11.2571	15.0031	7.98867
GH_D05G3474	32.3926	12.8145	26.5006
GH_D05G3475	63.9721	41.2757	79.7457
GH_D08G1426	1.70328	0.253347	37.089
GH_D08G1431	7.4504	11.6626	8.36876
GH_D08G1434	8.4325	27.2955	39.6259
GH_D08G1435	53.1574	77.2571	15.5703
GH_D08G1440	30.478	16.165	18.351
GH_D08G1448	20.7405	18.6582	16.7325
GH_D08G1451	13.7916	6.02903	12.4006
GH_D08G1454	7.9855	12.8381	10.8666
